# Supplementary material for: The Subtilisin-Like Protease Bcser2 Affects the Sclerotial Formation, Conidiation and Virulence of Botrytis cinerea
Source: Int J Mol Sci. 2020 Jan 17;21(2):603. doi: 10.3390/ijms21020603 (PMC7013506; doi:10.3390/ijms21020603)
Supplement: Supplementary file 1 [file ijms-21-00603-s001.zip]

Archive with 3 entries (2 files):
- ijms-682171-supplementary-orinigal/
- ijms-682171-supplementary-orinigal/ijms-682171-supplementary-orinigal.pdf
- ijms-682171-supplementary-orinigal/Table S1.Primers used in this study.xlsx
