# Supplementary material for: The Subtilisin-Like Protease Bcser2 Affects the Sclerotial Formation, Conidiation and Virulence of Botrytis cinerea
Source: Int J Mol Sci. 2020 Jan 17;21(2):603. doi: 10.3390/ijms21020603 (PMC7013506; doi:10.3390/ijms21020603)
Supplement: Supplementary file 1 [file ijms-21-00603-s001.zip › ijms-682171-supplementary-orinigal/Table S1.Primers used in this study.xlsx]

## Sheet: Sheet1
Table S1. Primers listed in article
Primers	Sequence (5 -> 3)	Purpose
P1	GGGGTACCTTTCAACCTTCAAAGCCAGAC	For amplification of upstream homologous fragment of Bcser1
P2	GCTCTAGAATCACCACCTTCAGACACAGG
P3	ACGCGTCGACCAATGTTATGCGAACGGAGTATC	For amplification of downstream homologous fragment of Bcser1
P4	CCCAAGCTTCGCCACCTGTAATGTTGAAGC
P5	GGCAGGAGATAAGCCTTTTCAGC	PCR validation for upstream homologous recombination of Bcser1
P6	GATCACTTACGAGGCATTGTGGG
P7	TGTTTAAAACACTAGGCGGACCT	PCR validation for downstream homologous recombination of Bcser1
P8	CGTCATCGTAAGCAAGTGAAACC
P9	AAAGCCTGAACTCACCGCGACGTC	PCR validation for homologous recombination of HptII gene
P10	GTACTTCTACACAGCCATCGGTCCAG
P11	ATGGCTGGCTATCTCACCGTTCTT	For amplification of full-length Bcser1
P12	TTATGAACCGTTACCGTTGTAGGCA
P13	TGCTATGGTTGAGACTAAAAGCG	For amplification of upstream homologous fragment of Bcser2
P14	CCTTCAATATCATCTTCTGTCGACTGATGATGGAGGATATGAGAGGTG
P15	GTTTAGAGGTAATCCTTCTTTCTAGAACATTAAGGGGGTCTCGTCGTA	For amplification of downstream homologous fragment of Bcser2
P16	TAGTTTCTGGTTCAGTGCTGGC
P17	GTCGACAGAAGATGATATTGAAGG	For amplification of upstream patial fragment G418
P18	AAAAGCGGCCATTTTCCACCAT
P19	GGGAAGGGACTGGCTGCTATTG	For amplification of downstream patial fragment G418
P20	TCTAGAAAGAAGGATTACCTCTAAAC
P21	GGACTGGATGACTTACTCGCAC	PCR validation for upstream homologous recombination of Bcser2
P22	AAAAGCGGCCATTTTCCACCAT
P23	GGGAAGGGACTGGCTGCTATTG	PCR validation for downstream homologous recombination of Bcser2
P24	ACACTGCTGGGACTGGAGTATTT
P25	ATGAATGGACCAATAATAATGACTAGAG	PCR validation for homologous recombination of G418 gene
P26	TCAAAATGGTATGCGTTTTGACACA
P27	CTTGACCTTCGGCACATACAAC	For amplification of patial fagment Bcser2
P28	GGAACTTCAGAAAGAGCACCCT
P29	TGCTATGGTTGAGACTAAAAGCG	For amplification of upstream homologous fragment of Bcser2(complement)
P30	AGGGCAAAGGAATAGAGTAGATGCCGCTTTCAACAGAAGACAAGACACG
P31	GACCTCCACTAGCTCCAGCCAAGCCACATTAAGGGGGTCTCGTCGTA	For amplification of downstream homologous fragment of Bcser2(complement)
P32	TAGTTTCTGGTTCAGTGCTGGC
P33	CGGCATCTACTCTATTCCTTTGCCCT	For amplification of upstream patial fragment HptII
P34	GATGTAGGAGGGCGTGGATATGTCCT
P35	GTATTGACCGATTCCTTGCGGTCCG	For amplification of downstream patial fragment HptII
P36	GGCTTGGCTGGAGCTAGTGGAGGTC
P37	GGACACGGAACTCATTGC	qRT-PCR of Bcsser1
P38	GAATACCAGAGATAACACCAGAG
P39	TTCAAGACATCCACTCCA	qRT-PCR of Bcsser2
P40	CAAGAAGTCACTGCCAAT
P41	AGTGTGATGTTGATGTCCGTAAGG	qRT-PCR of BcactA
P42	ATCGGAGATACCTGGGTACATAGTG
